# Supplementary material for: Depletion of lamins B1 and B2 promotes chromatin mobility and induces differential gene expression by a mesoscale-motion-dependent mechanism
Source: Genome Biol. 2024 Mar 22;25:77. doi: 10.1186/s13059-024-03212-y (PMC10958841; doi:10.1186/s13059-024-03212-y)
Supplement: Supplementary file 1 — Additional file 1. Plasmids for making parental HCT116 cells expressing OsTIR1 (Table S1), plasmids for the construction of CRISPR and donor plasmids for tagging (Table S2), primers used to generate the sgRNAs for creating the cell lines (Table S3), and CRISPR-Sirius labeling information (Table S4). [file 13059_2024_3212_MOESM1_ESM.xlsx]

## Sheet: Table S1
Table S1
Plasmids for making parental HCT116 cells expressing OsTIR1.
Plasmid name	Transgene	Marker
pMK232	CMV-OsTIR1	Puro
pMK364	CMV-OsTIR1	loxP-Puro-loxP
AAVS1 T2 CRISPR in pX330	spCas9, AAVS1 T2 gRNA

## Sheet: Table S2
Table S2
Plasmids for the construction of CRISPR and donor plasmids for tagging.
Plasmid name	Transgene	Marker
pMK290	mAID-mClover	Hygro
AAVS1 T2 CRISPR in pX330	spCas9, AAVS1 LMNB1 or B2 gRNAs

## Sheet: Table S3
Table S3
Primers used to generate the sgRNAs for creating the cell lines.
Primer	Sequence
U6 Promoter Primer 1	ACTATCATATGCTTACCGTAAC
U6 Promoter Primer 2	gagggcctatttcccatgattc
U6 Promoter Primer 3	aggctgttagagagataattgg
LMNB1 CRISPR	GAAGGCTCTGCACTGTATAC
LMNB2 CRISPR	GACCCGAGGACCACCTCAAG
LMNB1 gRNA Scaffold	gttttagagctaGAAAtagcaagttaaaataaggctagtccgttatcaacttgaaaaagtggcaccgagtcggtgc
LMNB2 gRNA Scaffold	gttttagagctaGAAAtagcaagttaaaataaggctagtccgttatcaacttgaaaaagtggcaccgagtcggtgc
mClover(A206K) SDM_F	ctgagccatcagtccAAGctgagcaaagacccc
mClover(A206K) SDM_R	ggggtctttgctcagCTTggactgatggctcag
Linker_Clover_5'_BamHI_SacI	atgcGAGCTCggatccGGTGCAGGCGccgctagcatggtgagcaagggcgaggag
Clover_3'_TAA_XbaI	atgctctagattacttgtacagctcgtccatgc

## Sheet: Table S4
Table S4
CRISPR-Sirius labeling.
Start	End	Target Sequences	Copies	Genes	Labeling
1627737	1629139	TGAGGCGGGAAGGGG	36	TCF3	TCF3
195199025	195233876	ATGATATCACAGTGG	333	XXYLT1	XXYLT1
