# Supplementary material for: Depletion of lamins B1 and B2 promotes chromatin mobility and induces differential gene expression by a mesoscale-motion-dependent mechanism
Source: Genome Biol. 2024 Mar 22;25:77. doi: 10.1186/s13059-024-03212-y (PMC10958841; doi:10.1186/s13059-024-03212-y)
Supplement: Supplementary file 4 — Additional file 4. Differentially expressed genes for each RNA-seq condition tested (Table S5). [file 13059_2024_3212_MOESM4_ESM.xlsx]

## Sheet: DEG_12vs0_20220417
ensembl_gene_id_version	baseMean	log2FoldChange	lfcSE	stat	pvalue	padj	hgnc_symbol
ENSG00000002587.5	12596.1	-1.74357	0.127283	-5.84186	5.16198e-09	7.77355e-06	HS3ST1
ENSG00000010310.4	1154.12	2.58986	0.340142	4.6741	2.95246e-06	0.00186452	GIPR
ENSG00000019186.5	5697.74	-2.38316	0.131632	-10.5078	7.95396e-26	7.78573e-22	CYP24A1
ENSG00000029534.15	343.332	-1.95623	0.213438	-4.48015	7.45914e-06	0.00384283	ANK1
ENSG00000031081.6	1583.6	1.76354	0.164201	4.65002	3.31905e-06	0.00203053	ARHGAP31
ENSG00000049130.9	147651	-1.94238	0.1432	-6.58088	4.67674e-11	1.01729e-07	KITLG
ENSG00000063438.12	4878.75	1.84695	0.178856	4.73537	2.18659e-06	0.00149999	AHRR
ENSG00000070190.8	137.255	2.91056	0.393836	4.85117	1.22738e-06	0.000924167	DAPP1
ENSG00000096006.7	316.038	5.68545	0.599392	7.817	5.40967e-15	1.76509e-11	CRISP3
ENSG00000100889.7	5367.83	1.66116	0.133724	4.9442	7.64563e-07	0.00062366	PCK2
ENSG00000105974.7	33638.1	-1.66726	0.141007	-4.73211	2.22198e-06	0.00149999	CAV1
ENSG00000107984.5	28157.4	-2.21125	0.132653	-9.13093	6.79127e-20	3.32382e-16	DKK1
ENSG00000116741.6	3179.67	-1.87947	0.168657	-5.21457	1.84243e-07	0.000189839	RGS2
ENSG00000117877.6	1944.41	-2.16825	0.277235	-4.21392	2.50977e-05	0.0106813	CD3EAP
ENSG00000120337.7	106.947	-5.63207	0.541338	-8.55671	1.16134e-17	4.54712e-14	TNFSF18
ENSG00000124766.4	20236.3	-1.90351	0.164515	-5.49199	3.97421e-08	4.3224e-05	SOX4
ENSG00000125503.8	252.618	2.66027	0.326687	5.08215	3.7318e-07	0.000332079	PPP1R12C
ENSG00000128965.7	1680.17	1.9298	0.168599	5.51487	3.49037e-08	4.01947e-05	CHAC1
ENSG00000134548.5	175.044	2.71549	0.441834	3.88265	0.000103325	0.0374592	C12orf39
ENSG00000136689.14	194.958	2.19879	0.292097	4.10408	4.05929e-05	0.016556	IL1RN
ENSG00000138061.7	1651.92	2.81176	0.194687	9.30601	1.32726e-20	8.66125e-17	CYP1B1
ENSG00000138131.3	1270.83	1.83173	0.150013	5.54441	2.94952e-08	3.60892e-05	LOXL4
ENSG00000140465.9	2433.83	4.00443	0.159167	18.876	1.79742e-79	3.51881e-75	CYP1A1
ENSG00000140678.12	741.043	1.99367	0.248083	4.00541	6.19112e-05	0.0242407	ITGAX
ENSG00000141086.13	121.141	-2.34164	0.350878	-3.82366	0.000131485	0.0451593	CTRL
ENSG00000142494.9	159.243	3.07232	0.325526	6.36605	1.93958e-10	3.45192e-07	SLC47A1
ENSG00000143851.11	83.7411	3.34618	0.470519	4.98638	6.15214e-07	0.000523654	PTPN7
ENSG00000144824.15	24600.1	-1.52151	0.134562	-3.8756	0.000106361	0.0378585	PHLDB2
ENSG00000145632.10	9093.91	-1.70619	0.124383	-5.67756	1.36626e-08	1.91052e-05	PLK2
ENSG00000151012.9	18354.6	1.54831	0.130988	4.18599	2.83922e-05	0.0118262	SLC7A11
ENSG00000158710.10	8297.02	-1.61358	0.134282	-4.56931	4.89332e-06	0.00266102	TAGLN2
ENSG00000159307.14	2423.78	2.12239	0.156875	7.15471	8.38507e-13	2.34506e-09	SCUBE1
ENSG00000164418.15	175.03	2.19926	0.304684	3.93609	8.28196e-05	0.03118	GRIK2
ENSG00000165490.8	1312.3	-2.36437	0.344244	-3.96338	7.38946e-05	0.0283654	C11orf82
ENSG00000166401.9	578.713	1.85228	0.201274	4.2344	2.29163e-05	0.0100718	SERPINB8
ENSG00000168916.11	2411.64	1.78657	0.166721	4.71788	2.38314e-06	0.00155515	ZNF608
ENSG00000170006.7	852.469	1.84241	0.181787	4.63403	3.58612e-06	0.00212744	TMEM154
ENSG00000173334.3	35212.3	-1.74148	0.112424	-6.59539	4.2414e-11	1.01729e-07	TRIB1
ENSG00000175745.7	12370.5	-1.56459	0.139884	-4.03612	5.43433e-05	0.0217118	NR2F1
ENSG00000183134.4	30.4939	-6.31402	1.15308	-4.60853	4.05522e-06	0.00233497	PTGDR2
ENSG00000184588.13	15002.2	-1.78944	0.128793	-6.12949	8.81585e-10	1.43823e-06	PDE4B
ENSG00000186204.10	933.753	1.92674	0.180518	5.1338	2.83954e-07	0.000264712	CYP4F12
ENSG00000187699.6	280.424	-2.43223	0.31577	-4.53567	5.74218e-06	0.00303824	C2orf88
ENSG00000196569.7	1065.15	-2.07067	0.166949	-6.41314	1.42548e-10	2.79066e-07	LAMA2
ENSG00000198945.3	5883.05	-1.57696	0.130461	-4.42251	9.75611e-06	0.00477489	L3MBTL3
ENSG00000204103.2	110.437	2.43017	0.329392	4.34184	1.41294e-05	0.00658596	MAFB
ENSG00000212724.2	660.159	-1.7721	0.197301	-3.91333	9.10324e-05	0.0336253	KRTAP2-3
ENSG00000214810.4	101.054	-4.04608	0.709458	-4.29354	1.75849e-05	0.00800604	CYCSP55
ENSG00000229491.1	91.336	-2.84324	0.476571	-3.8677	0.000109865	0.0384075
ENSG00000233381.2	179.412	-3.05789	0.365568	-5.62929	1.80949e-08	2.36162e-05	AK4P3
ENSG00000245954.2	247.766	2.25411	0.244082	5.13806	2.77591e-07	0.000264712
ENSG00000255819.2	82.4299	-3.26793	0.518779	-4.37167	1.23298e-05	0.00588731	KLRC4-KLRK1
ENSG00000255867.1	185.113	-2.67575	0.364764	-4.59407	4.34673e-06	0.00243131	DENND5B-AS1
ENSG00000258984.1	139.131	-6.61749	1.32735	-4.23211	2.31512e-05	0.0100718	UBE2F-SCLY
ENSG00000262481.1	93.7827	3.31933	0.476926	4.86307	1.15577e-06	0.000905061
ENSG00000262580.1	828.948	1.79014	0.177799	4.44403	8.82878e-06	0.00443182
ENSG00000262769.1	94.1379	2.97109	0.415803	4.74044	2.1325e-06	0.00149999

## Sheet: DEG_48vs0_20220417
ensembl_gene_id_version	baseMean	log2FoldChange	lfcSE	stat	pvalue	padj	lfc_binary	hgnc_symbol
ENSG00000002726.15	159.799	3.13732	0.323425	6.60839	3.88532e-11	1.5523e-08	pos	AOC1
ENSG00000005108.11	69.3146	3.88764	0.513345	5.62515	1.85347e-08	4.59309e-06	pos	THSD7A
ENSG00000005238.15	2378.59	1.85239	0.159646	5.33927	9.33214e-08	1.84541e-05	pos	FAM214B
ENSG00000005884.13	66953.2	1.67864	0.131666	5.15426	2.54631e-07	4.60158e-05	pos	ITGA3
ENSG00000007384.11	2148.58	1.47512	0.139695	3.40117	0.000670993	0.0426495	pos	RHBDF1
ENSG00000007516.9	5687.5	1.98981	0.175232	5.64855	1.61806e-08	4.06111e-06	pos	BAIAP3
ENSG00000009950.11	6653.25	1.64692	0.147762	4.37814	1.19699e-05	0.00146459	pos	MLXIPL
ENSG00000010310.4	1154.12	4.29172	0.338741	9.71751	2.53908e-22	3.31384e-19	pos	GIPR
ENSG00000011028.9	4648.94	1.89333	0.182543	4.8938	9.89055e-07	0.000158711	pos	MRC2
ENSG00000012822.11	6517.26	2.15726	0.13809	8.38044	5.27285e-17	3.97025e-14	pos	CALCOCO1
ENSG00000019186.5	5697.74	-2.98258	0.131813	-15.0409	3.96219e-51	7.75678e-47	neg	CYP24A1
ENSG00000023839.6	8554.91	-1.91067	0.124624	-7.30732	2.72526e-13	1.36801e-10	neg	ABCC2
ENSG00000026652.9	3079.16	1.95014	0.144155	6.59112	4.3653e-11	1.64345e-08	pos	AGPAT4
ENSG00000026751.12	279.504	3.08419	0.257337	8.09907	5.53819e-16	3.38816e-13	pos	SLAMF7
ENSG00000029534.15	343.332	-2.47098	0.214419	-6.86027	6.8729e-12	3.12909e-09	neg	ANK1
ENSG00000031081.6	1583.6	1.87496	0.16372	5.34426	9.07882e-08	1.83233e-05	pos	ARHGAP31
ENSG00000035499.8	5067.56	-1.62356	0.13892	-4.48861	7.16903e-06	0.000941933	neg	DEPDC1B
ENSG00000049130.9	147651	-1.90455	0.14318	-6.31759	2.65682e-10	8.66875e-08	neg	KITLG
ENSG00000051825.10	4143.31	-1.55132	0.163225	-3.37769	0.000730966	0.0461617	neg	MPHOSPH9
ENSG00000055955.11	188.676	2.38656	0.371199	3.73536	0.000187443	0.0145043	pos	ITIH4
ENSG00000061656.5	243.284	1.86903	0.239466	3.62902	0.000284494	0.021177	pos	SPAG4
ENSG00000062524.11	1987.37	2.80113	0.218787	8.23233	1.83599e-16	1.15946e-13	pos	LTK
ENSG00000063438.12	4878.75	2.08111	0.178694	6.05005	1.44797e-09	3.99252e-07	pos	AHRR
ENSG00000065183.11	13894.1	-1.47475	0.120045	-3.95477	7.66095e-05	0.00704124	neg	WDR3
ENSG00000065328.12	5942.6	-1.61706	0.156936	-3.93194	8.4263e-05	0.00760192	neg	MCM10
ENSG00000066230.6	219.936	2.14955	0.274325	4.19046	2.78386e-05	0.00302776	pos	SLC9A3
ENSG00000068971.9	2518.63	1.63711	0.151171	4.21452	2.50308e-05	0.00276852	pos	PPP2R5B
ENSG00000070190.8	137.255	4.30187	0.386217	8.54928	1.23859e-17	1.01033e-14	pos	DAPP1
ENSG00000072274.8	39371.3	-1.8114	0.241974	-3.35327	0.00079864	0.0491666	neg	TFRC
ENSG00000072571.15	15263	-1.48739	0.13716	-3.55341	0.000380266	0.0265874	neg	HMMR
ENSG00000078140.9	21498.5	-2.28124	0.141647	-9.04531	1.49247e-19	1.32809e-16	neg	UBE2K
ENSG00000078804.8	2868.16	1.86105	0.140459	6.13029	8.77187e-10	2.5254e-07	pos	TP53INP2
ENSG00000079215.9	583.942	-1.66516	0.172623	-3.85323	0.000116569	0.00975244	neg	SLC1A3
ENSG00000079263.14	111.918	2.21864	0.346569	3.5163	0.000437601	0.0300594	pos	SP140
ENSG00000079393.16	123.947	3.08997	0.377982	5.5293	3.21514e-08	7.40504e-06	pos	DUSP13
ENSG00000080824.14	524972	-1.41659	0.124124	-3.35621	0.000790187	0.0489541	neg	HSP90AA1
ENSG00000081985.6	44.8177	2.85165	0.542354	3.41411	0.000639917	0.0411209	pos	IL12RB2
ENSG00000082516.8	10804.7	-1.49587	0.130567	-3.79786	0.000145948	0.0118067	neg	GEMIN5
ENSG00000085840.8	5746.26	-1.52402	0.148905	-3.51916	0.000432918	0.0298424	neg	ORC1
ENSG00000086200.12	7256.75	-1.44883	0.130335	-3.44362	0.000573972	0.0381796	neg	IPO11
ENSG00000086730.12	836.679	1.89207	0.161854	5.51156	3.55665e-08	8.00327e-06	pos	LAT2
ENSG00000088325.11	43169.4	-1.49902	0.137907	-3.61855	0.000296256	0.0218038	neg	TPX2
ENSG00000088340.11	2536.63	2.90173	0.177245	10.7293	7.41275e-27	1.61244e-23	pos	FER1L4
ENSG00000089127.8	151.055	2.00023	0.280326	3.56808	0.0003596	0.0255069	pos	OAS1
ENSG00000091592.11	2160.12	1.73601	0.173152	4.25066	2.13138e-05	0.00241191	pos	NLRP1
ENSG00000092096.10	1071.86	1.75359	0.21832	3.45177	0.000556926	0.0373379	pos	SLC22A17
ENSG00000096006.7	316.038	8.15331	0.595144	12.0195	2.80773e-33	7.85243e-30	pos	CRISP3
ENSG00000096384.15	503169	-1.65247	0.117565	-5.54983	2.85951e-08	6.8269e-06	neg	HSP90AB1
ENSG00000099869.6	51.7917	4.07786	0.644353	4.77667	1.78223e-06	0.000266341	pos	IGF2-AS
ENSG00000099901.12	15421.3	-1.52295	0.147088	-3.55536	0.000377458	0.0264856	neg	RANBP1
ENSG00000099994.10	2162.41	-2.47609	0.176308	-8.37219	5.65587e-17	4.10092e-14	neg	SUSD2
ENSG00000099998.13	73.1528	-4.91017	0.627523	-6.23112	4.63122e-10	1.46235e-07	neg	GGT5
ENSG00000100106.15	29525.5	1.61978	0.14558	4.25734	2.06877e-05	0.00236601	pos	TRIOBP
ENSG00000100365.10	47.4708	2.71999	0.49973	3.44184	0.000577776	0.0382133	pos	NCF4
ENSG00000100867.10	1793.71	-2.86668	0.169316	-11.0249	2.8997e-28	7.09593e-25	neg	DHRS2
ENSG00000100918.8	293.026	1.99625	0.254309	3.91749	8.94749e-05	0.0079266	pos	REC8
ENSG00000101447.9	8645.05	-1.60472	0.133378	-4.53386	5.79146e-06	0.000792863	neg	FAM83D
ENSG00000101868.6	8625.79	-1.44886	0.129784	-3.45853	0.000543132	0.0365392	neg	POLA1
ENSG00000103888.11	9376.09	2.78189	0.17191	10.3652	3.56851e-25	6.98607e-22	pos	KIAA1199
ENSG00000104356.6	6598.22	-1.46357	0.135477	-3.42174	0.000622215	0.0402016	neg	POP1
ENSG00000104419.10	15633	1.5577	0.155765	3.5804	0.000343068	0.0245118	pos	NDRG1
ENSG00000104738.12	38059	-1.4956	0.128893	-3.84502	0.000120542	0.0100419	neg	MCM4
ENSG00000104826.7	125.533	2.51064	0.323815	4.66513	3.08424e-06	0.000443971	pos	LHB
ENSG00000105974.7	33638.1	-2.32036	0.141034	-9.36201	7.82314e-21	8.50853e-18	neg	CAV1
ENSG00000107147.7	49.2662	2.93218	0.527758	3.66111	0.000251121	0.0189084	pos	KCNT1
ENSG00000107738.15	4734.81	1.80047	0.163219	4.90425	9.3783e-07	0.000152999	pos	C10orf54
ENSG00000108561.4	33801.1	-1.52248	0.115842	-4.51033	6.4727e-06	0.000862014	neg	C1QBP
ENSG00000108821.9	4315.96	1.72363	0.146703	4.93259	8.11479e-07	0.00013463	pos	COL1A1
ENSG00000109084.9	4824.98	-1.63604	0.124355	-5.1147	3.14248e-07	5.55057e-05	neg	TMEM97
ENSG00000109511.6	1146.34	-1.95817	0.155256	-6.17153	6.7633e-10	2.00614e-07	neg	ANXA10
ENSG00000109674.3	2833.51	-1.54773	0.157559	-3.47637	0.000508257	0.0344296	neg	NEIL3
ENSG00000109805.5	19832.5	-1.57068	0.13909	-4.10295	4.07922e-05	0.0042031	neg	NCAPG
ENSG00000109971.9	181731	-1.64907	0.163464	-3.97073	7.16514e-05	0.00667895	neg	HSPA8
ENSG00000110628.9	2202.18	1.71501	0.161776	4.41975	9.88152e-06	0.00123217	pos	SLC22A18
ENSG00000111581.5	13973	-1.53937	0.131788	-4.09274	4.26313e-05	0.00432432	neg	NUP107
ENSG00000112118.13	29819.6	-1.42054	0.119109	-3.53072	0.000414437	0.028771	neg	MCM3
ENSG00000112742.5	10845.8	-1.66739	0.147376	-4.52849	5.94078e-06	0.000807657	neg	TTK
ENSG00000112984.7	11146.5	-1.5833	0.137045	-4.25626	2.07873e-05	0.00236601	neg	KIF20A
ENSG00000114626.13	1671.98	1.89509	0.137527	6.5085	7.59053e-11	2.70181e-08	pos	ABTB1
ENSG00000115053.11	136562	-1.4042	0.115341	-3.50438	0.000457674	0.0311107	neg	NCL
ENSG00000115541.6	10239.8	-1.7993	0.144445	-5.5336	3.13723e-08	7.35799e-06	neg	HSPE1
ENSG00000116741.6	3179.67	-2.28537	0.168559	-7.62567	2.42766e-14	1.28449e-11	neg	RGS2
ENSG00000117226.7	224.577	2.79326	0.331168	5.41494	6.13107e-08	1.30465e-05	pos	GBP3
ENSG00000117305.10	4878.89	1.70373	0.133327	5.2782	1.30455e-07	2.52864e-05	pos	HMGCL
ENSG00000117399.9	20729.4	-1.44549	0.123609	-3.60398	0.000313384	0.0228922	neg	CDC20
ENSG00000117724.8	38293.7	-1.5738	0.121472	-4.72373	2.31563e-06	0.0003358	neg	CENPF
ENSG00000117877.6	1944.41	-2.22427	0.276658	-4.42522	9.63453e-06	0.00121687	neg	CD3EAP
ENSG00000118513.14	1048.75	-1.80768	0.178635	-4.52137	6.14398e-06	0.000829523	neg	MYB
ENSG00000119969.10	7573.22	-1.47203	0.120318	-3.9232	8.73809e-05	0.00781122	neg	HELLS
ENSG00000120337.7	106.947	-5.32595	0.474162	-9.12337	7.28249e-20	7.50365e-17	neg	TNFSF18
ENSG00000120738.7	48616.8	2.40175	0.167952	8.34611	7.05487e-17	4.93261e-14	pos	EGR1
ENSG00000121211.3	2194.78	-1.61945	0.152789	-4.05426	5.02928e-05	0.00494765	neg	MND1
ENSG00000121310.12	1877.71	1.6288	0.174027	3.61324	0.000302393	0.0221721	pos	ECHDC2
ENSG00000121621.6	10941	-2.01243	0.154767	-6.54164	6.08487e-11	2.22325e-08	neg	KIF18A
ENSG00000122877.9	473.615	2.05685	0.212667	4.9695	6.71246e-07	0.000112316	pos	EGR2
ENSG00000123342.11	282.454	2.56159	0.306617	5.09295	3.52529e-07	6.16202e-05	pos	MMP19
ENSG00000124207.12	49182.1	-1.61718	0.141081	-4.37463	1.21638e-05	0.00147908	neg	CSE1L
ENSG00000124466.8	820.302	1.59275	0.156573	3.78577	0.000153234	0.0122443	pos	LYPD3
ENSG00000124762.9	12627.1	1.71409	0.136401	5.23525	1.6476e-07	3.1066e-05	pos	CDKN1A
ENSG00000124766.4	20236.3	-1.64277	0.164361	-3.91074	9.20143e-05	0.00811425	neg	SOX4
ENSG00000125503.8	252.618	4.20346	0.321029	9.97871	1.88901e-23	3.08176e-20	pos	PPP1R12C
ENSG00000126787.8	13715.7	-1.49579	0.13357	-3.71186	0.000205744	0.0157955	neg	DLGAP5
ENSG00000126878.8	3926.55	-2.30883	0.269617	-4.8544	1.20754e-06	0.000186142	neg	AIF1L
ENSG00000127220.5	1137.17	1.8751	0.178046	4.91501	8.87799e-07	0.000146054	pos	ABHD8
ENSG00000127415.8	1486.03	2.00847	0.151399	6.66099	2.71982e-11	1.10929e-08	pos	IDUA
ENSG00000127588.4	145.153	2.24316	0.282514	4.40037	1.08068e-05	0.0013306	pos	GNG13
ENSG00000129226.9	971.619	3.74223	0.212962	12.8766	6.09456e-38	1.98855e-34	pos	CD68
ENSG00000129946.6	335.23	2.77672	0.289783	6.1312	8.72194e-10	2.5254e-07	pos	SHC2
ENSG00000131037.10	3181.08	1.7064	0.133071	5.30845	1.10562e-07	2.16448e-05	pos	EPS8L1
ENSG00000131747.10	34254.9	-1.50271	0.117198	-4.28938	1.79172e-05	0.00210039	neg	TOP2A
ENSG00000132646.6	26728.8	-1.44362	0.122505	-3.62121	0.000293223	0.021744	neg	PCNA
ENSG00000133119.8	6969.46	-1.57083	0.16938	-3.37011	0.000751384	0.0471469	neg	RFC3
ENSG00000134057.10	17217.8	-1.86872	0.148321	-5.85703	4.71228e-09	1.26373e-06	neg	CCNB1
ENSG00000134668.8	721.266	2.16835	0.201464	5.79931	6.65897e-09	1.76166e-06	pos	SPOCD1
ENSG00000134955.7	1004.45	2.01698	0.200286	5.07765	3.8214e-07	6.6205e-05	pos	SLC37A2
ENSG00000135114.8	977.08	1.77596	0.173818	4.46424	8.03532e-06	0.00102815	pos	OASL
ENSG00000135502.12	44.9275	3.38898	0.631426	3.78348	0.000154652	0.0123074	pos	SLC26A10
ENSG00000135596.13	5156.15	1.76777	0.160968	4.76966	1.84534e-06	0.000273684	pos	MICAL1
ENSG00000136542.4	3720.48	2.06595	0.161508	6.59997	4.11251e-11	1.60906e-08	pos	GALNT5
ENSG00000136689.14	194.958	3.30544	0.285316	8.0803	6.461e-16	3.83294e-13	pos	IL1RN
ENSG00000136982.5	5487.28	-1.60226	0.153738	-3.91747	8.94815e-05	0.0079266	neg	DSCC1
ENSG00000137880.4	219.264	2.69554	0.306469	5.53249	3.15713e-08	7.35799e-06	pos	GCHFR
ENSG00000138061.7	1651.92	2.75951	0.194436	9.04932	1.4386e-19	1.32809e-16	pos	CYP1B1
ENSG00000138131.3	1270.83	2.91302	0.148173	12.9107	3.9185e-38	1.91781e-34	pos	LOXL4
ENSG00000138180.11	13518.8	-1.6371	0.15372	-4.14457	3.40455e-05	0.00358338	neg	CEP55
ENSG00000140465.9	2433.83	2.54291	0.159695	9.66163	4.38811e-22	5.36913e-19	pos	CYP1A1
ENSG00000140564.6	14589.7	1.49589	0.137923	3.59536	0.000323938	0.0234879	pos	FURIN
ENSG00000140678.12	741.043	4.351	0.243288	13.7738	3.66398e-43	2.39099e-39	pos	ITGAX
ENSG00000140905.5	5006.99	-1.54226	0.135015	-4.01631	5.91159e-05	0.00572926	neg	GCSH
ENSG00000140950.11	6018.21	1.4152	0.123584	3.35969	0.000780305	0.0484953	pos	TLDC1
ENSG00000142102.11	5010.93	1.7572	0.171224	4.42227	9.76701e-06	0.0012257	pos	ATHL1
ENSG00000142303.9	665.891	1.67597	0.179679	3.76211	0.000168483	0.0133	pos	ADAMTS10
ENSG00000142494.9	159.243	3.73315	0.321189	8.50948	1.74715e-17	1.36816e-14	pos	SLC47A1
ENSG00000143369.10	1023.38	3.34311	0.164598	14.2353	5.53217e-46	5.41516e-42	pos	ECM1
ENSG00000143816.7	1110.46	1.837	0.150169	5.57374	2.49334e-08	6.02619e-06	pos	WNT9A
ENSG00000143851.11	83.7411	3.43501	0.46771	5.20624	1.92708e-07	3.593e-05	pos	PTPN7
ENSG00000144381.12	132301	-1.7365	0.112606	-6.54047	6.13249e-11	2.22325e-08	neg	HSPD1
ENSG00000145020.10	491.297	1.67395	0.199866	3.37202	0.000746201	0.0469723	pos	AMT
ENSG00000145217.9	574.183	1.6908	0.177802	3.8852	0.000102247	0.00874103	pos	SLC26A1
ENSG00000145220.9	9870.77	-1.49341	0.14476	-3.4085	0.00065321	0.0416544	neg	LYAR
ENSG00000145386.5	13398	-1.57575	0.134939	-4.26672	1.98372e-05	0.00231162	neg	CCNA2
ENSG00000145476.11	1782.51	1.49049	0.132191	3.71049	0.000206857	0.0158189	pos	CYP4V2
ENSG00000145632.10	9093.91	-1.56443	0.124063	-4.54956	5.37589e-06	0.00074641	neg	PLK2
ENSG00000145703.11	422.48	-1.82726	0.212123	-3.8999	9.62317e-05	0.00837301	neg	IQGAP2
ENSG00000146376.6	22202.8	-1.74049	0.14256	-5.19423	2.0557e-07	3.79665e-05	neg	ARHGAP18
ENSG00000148459.11	2170.68	-1.64515	0.188346	-3.42533	0.000614061	0.0400716	neg	PDSS1
ENSG00000148680.11	3529.42	-1.88738	0.226112	-3.92452	8.69018e-05	0.00780402	neg	HTR7
ENSG00000149564.7	821.84	1.57162	0.166025	3.44299	0.000575317	0.0381796	pos	ESAM
ENSG00000150051.9	3590.35	-2.15607	0.169456	-6.82224	8.96318e-12	3.89938e-09	neg	MKX
ENSG00000152154.6	170.815	2.10335	0.29999	3.67795	0.000235115	0.0177716	pos	TMEM178A
ENSG00000152270.4	1438.43	-2.18783	0.155014	-7.66271	1.82052e-14	1.0183e-11	neg	PDE3B
ENSG00000152689.13	143.554	2.25529	0.30962	4.05429	5.02859e-05	0.00494765	pos	RASGRP3
ENSG00000152784.11	284.575	1.96663	0.229172	4.21791	2.46579e-05	0.00274277	pos	PRDM8
ENSG00000154035.6	1466.02	1.60538	0.152442	3.97125	7.1495e-05	0.00667895	pos	C17orf103
ENSG00000156970.8	12109.1	-1.53772	0.118979	-4.51948	6.19926e-06	0.000831252	neg	BUB1B
ENSG00000157456.3	8402.77	-1.56093	0.145012	-3.8682	0.000109643	0.00929215	neg	CCNB2
ENSG00000157613.6	76.011	2.57398	0.411792	3.82226	0.000132235	0.0107865	pos	CREB3L1
ENSG00000158164.6	1039.8	-1.56622	0.149868	-3.7781	0.000158029	0.0125252	neg	TMSB15A
ENSG00000159176.9	4278.06	-1.75252	0.207898	-3.61965	0.000295003	0.0217935	neg	CSRP1
ENSG00000159307.14	2423.78	3.01041	0.156105	12.8786	5.94226e-38	1.98855e-34	pos	SCUBE1
ENSG00000161270.15	144.092	3.56604	0.453492	5.65841	1.52778e-08	3.88433e-06	pos	NPHS1
ENSG00000161381.9	362.617	2.09801	0.262598	4.18133	2.89814e-05	0.00313463	pos	PLXDC1
ENSG00000162069.10	2013.83	1.68887	0.168507	4.08809	4.34933e-05	0.0043665	pos	CCDC64B
ENSG00000162241.8	385.048	1.79128	0.231205	3.42244	0.000620626	0.0402016	pos	SLC25A45
ENSG00000162458.8	339.879	2.96155	0.228766	8.57448	9.95315e-18	8.47186e-15	pos	FBLIM1
ENSG00000162461.7	39.277	3.16028	0.642418	3.36274	0.00077173	0.0481152	pos	SLC25A34
ENSG00000162645.8	305.203	3.54866	0.258257	9.8687	5.68977e-23	8.56836e-20	pos	GBP2
ENSG00000162913.9	196.796	2.58215	0.302148	5.23635	1.6378e-07	3.1066e-05	pos	C1orf145
ENSG00000163659.8	19698.4	1.52395	0.134198	3.90429	9.45041e-05	0.00825941	pos	TIPARP
ENSG00000164104.7	29385.5	-1.84529	0.196483	-4.30208	1.692e-05	0.00201977	neg	HMGB2
ENSG00000164109.9	8530.71	-1.67914	0.152043	-4.46677	7.94084e-06	0.00102275	neg	MAD2L1
ENSG00000164418.15	175.03	2.99786	0.299602	6.66839	2.58624e-11	1.07725e-08	pos	GRIK2
ENSG00000164687.6	14140.6	-1.49012	0.146115	-3.35432	0.000795607	0.0491344	neg	FABP5
ENSG00000165490.8	1312.3	-2.51769	0.343725	-4.41541	1.00818e-05	0.00124919	neg	C11orf82
ENSG00000165655.14	9278.18	1.75197	0.175145	4.29342	1.75944e-05	0.00207498	pos	ZNF503
ENSG00000166311.5	892.942	2.09353	0.224935	4.86153	1.1648e-06	0.000183897	pos	SMPD1
ENSG00000166508.13	36409.9	-1.48859	0.131742	-3.7087	0.000208324	0.0158691	neg	MCM7
ENSG00000166546.9	287.156	2.35938	0.287736	4.72441	2.30784e-06	0.0003358	pos	BEAN1
ENSG00000166582.5	4090.23	-1.79551	0.124007	-6.41504	1.40788e-10	4.75207e-08	neg	CENPV
ENSG00000166793.6	85.6088	2.87151	0.483191	3.87323	0.0001074	0.00914163	pos	YPEL4
ENSG00000166816.9	570.692	2.00875	0.256309	3.93569	8.29576e-05	0.00755377	pos	LDHD
ENSG00000167244.13	6762.53	2.2696	0.232528	5.45998	4.76176e-08	1.03579e-05	pos	IGF2
ENSG00000167325.10	21386.4	-1.45796	0.120937	-3.78675	0.000152631	0.0122443	neg	RRM1
ENSG00000167355.3	10482.9	-1.53492	0.139749	-3.82769	0.000129354	0.0106402	neg
ENSG00000167359.8	197.12	-2.13982	0.282083	-4.04074	5.32823e-05	0.00521554	neg	OR51I1
ENSG00000167608.7	5070.99	1.73922	0.150819	4.90139	9.51599e-07	0.000153962	pos	TMC4
ENSG00000167772.7	960.44	1.86469	0.19422	4.45211	8.50322e-06	0.00108096	pos	ANGPTL4
ENSG00000167874.6	37.778	2.91582	0.555173	3.45085	0.000558819	0.0373379	pos	TMEM88
ENSG00000168062.5	387.898	2.07181	0.211462	5.06854	4.00877e-07	6.88418e-05	pos	BATF2
ENSG00000168916.11	2411.64	1.81051	0.166451	4.86936	1.11963e-06	0.000178203	pos	ZNF608
ENSG00000168918.9	269.846	-2.25282	0.232974	-5.37753	7.55144e-08	1.55615e-05	neg	INPP5D
ENSG00000169126.11	2640.79	-2.03493	0.146248	-7.07655	1.47785e-12	7.05654e-10	neg	ARMC4
ENSG00000169442.4	49.565	3.63182	0.543604	4.84143	1.28911e-06	0.000197164	pos	CD52
ENSG00000169583.12	945.92	2.21182	0.183689	6.59714	4.19177e-11	1.60906e-08	pos	CLIC3
ENSG00000169679.10	17174.7	-1.54393	0.146056	-3.72413	0.00019599	0.0151059	neg	BUB1
ENSG00000169885.5	64.0537	3.06824	0.529114	3.90889	9.27229e-05	0.00814007	pos	CALML6
ENSG00000170312.11	11123.8	-1.5253	0.149734	-3.5082	0.000451141	0.0307735	neg	CDK1
ENSG00000170345.5	1054.7	1.79132	0.199343	3.96963	7.19854e-05	0.00667895	pos	FOS
ENSG00000170581.9	7798.31	1.51996	0.125953	4.12821	3.65593e-05	0.00382738	pos	STAT2
ENSG00000171951.4	4314.94	-2.49041	0.157554	-9.45967	3.08909e-21	3.55736e-18	neg	SCG2
ENSG00000171992.8	5221.15	1.75732	0.132582	5.71205	1.11624e-08	2.91367e-06	pos	SYNPO
ENSG00000172037.9	16859.9	1.67791	0.131553	5.15311	2.56205e-07	4.60158e-05	pos	LAMB2
ENSG00000172348.10	897.218	1.74956	0.212766	3.52291	0.00042684	0.0295273	pos	RCAN2
ENSG00000172508.6	259.692	2.79085	0.293592	6.0998	1.06203e-09	3.01325e-07	pos	CARNS1
ENSG00000174371.12	5769.49	-1.55606	0.138886	-4.0037	6.23607e-05	0.00601397	neg	EXO1
ENSG00000175063.12	8569.99	-1.46715	0.12999	-3.59375	0.000325953	0.0235468	neg	UBE2C
ENSG00000175155.4	258.269	2.30612	0.290101	4.50229	6.72253e-06	0.000889236	pos	YPEL2
ENSG00000175315.2	6190.05	1.5463	0.128654	4.24626	2.17368e-05	0.00244564	pos	CST6
ENSG00000175745.7	12370.5	-2.37664	0.140052	-9.82952	8.40195e-23	1.17489e-19	neg	NR2F1
ENSG00000175899.10	106.748	2.40723	0.366333	3.84138	0.000122343	0.0101488	pos	A2M
ENSG00000176890.11	15451.2	-1.75422	0.179403	-4.20405	2.62181e-05	0.00286744	neg	TYMS
ENSG00000178038.12	2061.54	1.90209	0.232147	3.88584	0.000101976	0.00874103	pos	ALS2CL
ENSG00000179111.4	32.7875	3.69982	0.67214	4.01675	5.90051e-05	0.00572926	pos	HES7
ENSG00000179388.8	832.425	2.51167	0.220567	6.85355	7.20393e-12	3.20526e-09	pos	EGR3
ENSG00000181418.7	1817.57	-1.59821	0.163603	-3.65647	0.000255715	0.0191806	neg	DDN
ENSG00000181609.5	76.5402	-2.55884	0.448814	-3.47325	0.000514198	0.0347119	neg	OR52D1
ENSG00000181652.14	868.017	2.02274	0.264752	3.863	0.000112005	0.00945139	pos	ATG9B
ENSG00000181804.10	236.351	1.91484	0.267268	3.42293	0.000619508	0.0402016	pos	SLC9A9
ENSG00000182319.5	9582.05	1.7257	0.156895	4.62537	3.73922e-06	0.000530454	pos
ENSG00000182472.4	214.867	1.92649	0.262242	3.53297	0.000410914	0.028628	pos	CAPN12
ENSG00000182568.12	3663.29	1.50298	0.123657	4.06751	4.75188e-05	0.0047463	pos	SATB1
ENSG00000182795.12	2020.54	2.42779	0.141903	10.0617	8.15848e-24	1.45199e-20	pos	C1orf116
ENSG00000182796.8	1613.44	1.9414	0.151697	6.20577	5.44287e-10	1.66492e-07	pos	TMEM198B
ENSG00000183111.7	1900.72	1.56554	0.141792	3.98848	6.64968e-05	0.00635028	pos	ARHGEF37
ENSG00000183134.4	30.4939	-6.60229	1.15308	-4.85852	1.18265e-06	0.00018398	neg	PTGDR2
ENSG00000183199.6	5839.23	-2.32284	0.21359	-6.19337	5.88899e-10	1.77367e-07	neg	HSP90AB3P
ENSG00000183527.7	6669.67	-1.45611	0.132584	-3.44016	0.000581365	0.0383211	neg	PSMG1
ENSG00000184254.12	80113.1	1.70005	0.122669	5.70682	1.15105e-08	2.965e-06	pos	ALDH1A3
ENSG00000184588.13	15002.2	-1.53626	0.128507	-4.17296	3.00666e-05	0.00321647	neg	PDE4B
ENSG00000184661.9	8634.47	-1.55033	0.139439	-3.94676	7.92158e-05	0.00724677	neg	CDCA2
ENSG00000184845.3	212.975	-3.13109	0.291529	-7.31005	2.6704e-13	1.36801e-10	neg	DRD1
ENSG00000184925.7	118.23	2.93313	0.484928	3.98643	6.70741e-05	0.00637431	pos	LCN12
ENSG00000185101.8	4375.8	1.88939	0.173899	5.11442	3.14713e-07	5.55057e-05	pos	ANO9
ENSG00000185507.15	1770.39	2.41582	0.179244	7.89884	2.81503e-15	1.62088e-12	pos	IRF7
ENSG00000185522.4	624.854	1.98153	0.214089	4.58467	4.54696e-06	0.000640401	pos	C11orf35
ENSG00000186204.10	933.753	2.48449	0.179151	8.28628	1.16842e-16	7.6247e-14	pos	CYP4F12
ENSG00000186205.8	2243.35	-1.79609	0.145589	-5.46809	4.54916e-08	1.01203e-05	neg	MARC1
ENSG00000186687.11	2594.53	-2.42587	0.286023	-4.98515	6.19147e-07	0.000104492	neg	LYRM7
ENSG00000186765.7	692.293	2.1946	0.192236	6.21423	5.15759e-10	1.6027e-07	pos	FSCN2
ENSG00000186871.5	3747	-1.6354	0.147854	-4.29745	1.72776e-05	0.00204996	neg	ERCC6L
ENSG00000187908.11	43.6209	2.93148	0.565788	3.4138	0.000640644	0.0411209	pos	DMBT1
ENSG00000188610.8	1442.33	-1.643	0.178518	-3.60189	0.000315918	0.0229916	neg	FAM72B
ENSG00000188686.2	110.72	2.45571	0.358877	4.0563	4.98566e-05	0.00494765	pos	SCXA
ENSG00000188747.4	1290.97	2.47988	0.20736	7.13676	9.55574e-13	4.67682e-10	pos	NOXA1
ENSG00000188833.5	241.805	2.28675	0.240883	5.34182	9.20187e-08	1.83821e-05	pos	ENTPD8
ENSG00000189060.4	60125.6	1.4531	0.129026	3.51171	0.000445233	0.0304767	pos	H1F0
ENSG00000189433.5	186.669	2.44091	0.284425	5.06604	4.06184e-07	6.91467e-05	pos	GJB4
ENSG00000196358.6	136.062	2.24664	0.367798	3.38948	0.000700259	0.0443656	pos	NTNG2
ENSG00000196418.8	820.945	-1.87211	0.204758	-4.25923	2.0513e-05	0.00236225	neg	ZNF124
ENSG00000196436.7	527.627	1.83178	0.216982	3.8334	0.000126385	0.0104398	pos	NPIPB15
ENSG00000196569.7	1065.15	-2.38637	0.166245	-8.33929	7.47373e-17	5.04528e-14	neg	LAMA2
ENSG00000196966.3	106.312	2.66978	0.346962	4.81258	1.48993e-06	0.000224373	pos	HIST1H3E
ENSG00000197249.8	748.705	1.92374	0.164687	5.6091	2.03378e-08	4.97691e-06	pos	SERPINA1
ENSG00000197467.9	866.741	1.82991	0.221299	3.75018	0.000176706	0.013893	pos	COL13A1
ENSG00000197472.10	707.516	-1.95261	0.177075	-5.37966	7.46253e-08	1.55419e-05	neg	ZNF695
ENSG00000197558.7	317.773	2.28453	0.30855	4.1631	3.13949e-05	0.00334032	pos	SSPO
ENSG00000198039.7	1092.14	-1.53561	0.150336	-3.56276	0.000366975	0.025936	neg	ZNF273
ENSG00000198520.6	241.963	2.26967	0.298098	4.25923	2.05129e-05	0.00236225	pos	C1orf228
ENSG00000198727.2	689683	2.25223	0.184435	6.78954	1.12488e-11	4.78734e-09	pos	MT-CYB
ENSG00000198945.3	5883.05	-1.70295	0.130148	-5.40118	6.62044e-08	1.39364e-05	neg	L3MBTL3
ENSG00000203306.3	511.933	2.00797	0.264826	3.80615	0.000141147	0.0114657	pos
ENSG00000204876.4	331.991	1.83768	0.204771	4.09079	4.29902e-05	0.00433825	pos
ENSG00000205100.2	1780.28	-2.13462	0.238633	-4.75466	1.98777e-06	0.000292591	neg	HSP90AA4P
ENSG00000205413.3	9397.22	1.8277	0.15811	5.23495	1.65034e-07	3.1066e-05	pos	SAMD9
ENSG00000205517.8	4627.27	1.96764	0.199174	4.85828	1.18412e-06	0.00018398	pos	RGL3
ENSG00000206228.4	534.971	-2.56397	0.287239	-5.44484	5.18528e-08	1.11552e-05	neg	HNRNPA1P4
ENSG00000213430.5	3506.53	-1.86467	0.193499	-4.46863	7.87229e-06	0.00102063	neg	HSPD1P1
ENSG00000213707.2	664.137	-3.48403	0.649189	-3.82635	0.000130056	0.0106532	neg	HMGB1P10
ENSG00000214021.11	2160.64	1.89926	0.215186	4.17899	2.92807e-05	0.00314961	pos	TTLL3
ENSG00000214176.5	2450.2	1.71671	0.165661	4.32635	1.51599e-05	0.00182077	pos	PLEKHM1P
ENSG00000214736.3	2066.36	-6.67629	1.37957	-4.11454	3.87945e-05	0.00403979	neg	TOMM6
ENSG00000215784.4	2619.36	-1.82231	0.158644	-5.18334	2.17945e-07	3.98758e-05	neg	FAM72D
ENSG00000224411.2	5245.19	-1.69306	0.164739	-4.20699	2.58797e-05	0.00284633	neg
ENSG00000224837.1	1226.24	-1.64013	0.178598	-3.58421	0.000338094	0.0242449	neg	GCSHP5
ENSG00000224861.1	1638.66	-1.75745	0.211765	-3.57684	0.000347778	0.024758	neg	YBX1P1
ENSG00000225138.3	2909.77	2.04203	0.175397	5.94095	2.83381e-09	7.7052e-07	pos
ENSG00000225339.2	167.288	5.21808	0.999003	4.22228	2.4184e-05	0.00270543	pos
ENSG00000225356.2	140.472	-5.11118	1.09745	-3.74613	0.000179582	0.0140064	neg
ENSG00000225760.1	81.1924	-2.80976	0.495083	-3.65547	0.000256716	0.0191822	neg	LINC00431
ENSG00000226232.4	420.755	2.29377	0.23685	5.4624	4.69738e-08	1.03326e-05	pos
ENSG00000226887.3	3692.28	-1.84742	0.13437	-6.30656	2.85297e-10	9.15616e-08	neg	ERVMER34-1
ENSG00000230487.3	477.818	1.8307	0.221736	3.74635	0.000179426	0.0140064	pos	PSMG3-AS1
ENSG00000230724.5	1057.89	1.75432	0.221147	3.41095	0.000647374	0.0414172	pos	LINC01001
ENSG00000231023.2	68.0218	-2.45076	0.422667	-3.43241	0.000598252	0.0391705	neg	LINC00326
ENSG00000235609.4	305.875	1.97966	0.215926	4.53701	5.70583e-06	0.000786642	pos
ENSG00000235698.1	281.782	-1.94647	0.249898	-3.78743	0.000152213	0.0122443	neg	PA2G4P2
ENSG00000237149.4	226.71	2.31124	0.271444	4.83061	1.36114e-06	0.000206567	pos	ZNF503-AS2
ENSG00000237683.5	2658.02	2.0974	0.245403	4.47181	7.75588e-06	0.00101225	pos
ENSG00000240489.1	1162.43	-1.70794	0.172837	-4.09598	4.20379e-05	0.00428633	neg	SETP14
ENSG00000245532.4	43316	2.55898	0.172255	9.0504	1.42446e-19	1.32809e-16	pos	NEAT1
ENSG00000245954.2	247.766	2.5595	0.24124	6.46452	1.01624e-10	3.50633e-08	pos
ENSG00000246640.1	228.227	2.11027	0.284968	3.89612	9.77473e-05	0.00846725	pos
ENSG00000248424.1	144.11	-2.92317	0.315812	-6.0896	1.13197e-09	3.16579e-07	neg	OR51K1P
ENSG00000248578.1	429.897	-2.22807	0.315417	-3.89349	9.88119e-05	0.00852177	neg	NPM1P21
ENSG00000253931.1	135.746	2.31346	0.319461	4.11149	3.93108e-05	0.00407189	pos
ENSG00000254093.4	1760.5	-1.80878	0.197294	-4.09935	4.14318e-05	0.00424665	neg	PINX1
ENSG00000254338.1	108.836	2.35088	0.349968	3.86001	0.000113381	0.00952641	pos
ENSG00000254815.1	454.15	1.99496	0.268614	3.70405	0.000212187	0.0161007	pos
ENSG00000255026.1	326.497	1.97934	0.261497	3.74514	0.000180294	0.0140064	pos
ENSG00000255201.1	243.013	2.35392	0.25265	5.35887	8.37427e-08	1.70774e-05	pos
ENSG00000256043.2	663.472	1.82858	0.17864	4.63824	3.51384e-06	0.00050212	pos	CTSO
ENSG00000258077.2	618.346	-1.78298	0.197743	-3.95956	7.50871e-05	0.00693387	neg
ENSG00000259066.1	42.2006	-4.62781	1.0191	-3.55983	0.00037109	0.0261325	neg
ENSG00000259583.1	3531.34	2.17643	0.171137	6.8742	6.23396e-12	2.90577e-09	pos
ENSG00000260793.2	125.544	2.15162	0.335072	3.43693	0.000588356	0.0386518	pos
ENSG00000262580.1	828.948	2.34605	0.176089	7.64412	2.10387e-14	1.1441e-11	pos
ENSG00000262769.1	94.1379	3.27409	0.412198	5.51699	3.44864e-08	7.85047e-06	pos
ENSG00000265666.1	225.463	2.08187	0.260934	4.14614	3.38133e-05	0.00357817	pos
ENSG00000266714.2	1424.74	2.40524	0.22147	6.34507	2.22319e-10	7.37685e-08	pos	MYO15B
ENSG00000266999.1	156.115	-3.64414	0.577765	-4.57651	4.72806e-06	0.000661151	neg
ENSG00000267121.1	93.1161	2.426	0.397272	3.58947	0.000331347	0.0238485	pos
ENSG00000267473.1	187.223	2.1878	0.297738	3.98942	6.62352e-05	0.00635028	pos
ENSG00000268655.1	107.114	2.7269	0.397258	4.34704	1.37987e-05	0.00166751	pos
ENSG00000272068.1	1409.65	1.67313	0.169364	3.97445	7.05407e-05	0.0066393	pos
ENSG00000272341.1	328.821	1.93133	0.276544	3.36775	0.000757847	0.0474005	pos
ENSG00000272482.1	234.648	1.97921	0.246277	3.97607	7.00644e-05	0.00662633	pos
ENSG00000272933.1	433.402	1.85867	0.218367	3.93224	8.41595e-05	0.00760192	pos
ENSG00000273079.1	1556.25	-2.34279	0.207739	-6.46382	1.0209e-10	3.50633e-08	neg	GRIN2B

## Sheet: DEGs_48vs0_318_5clusters
lfc_0h	lfc_12h	lfc_48h	lfc_6d	cluster_number	ensembl_gene_id_version	hgnc_symbol
0	1.03163	3.13732	-0.0362605	2	ENSG00000002726.15	AOC1
0	1.11134	3.88764	0.321245	2	ENSG00000005108.11	THSD7A
0	1.49104	1.85239	0.189429	2	ENSG00000005238.15	FAM214B
0	0.597639	1.67864	0.482137	2	ENSG00000005884.13	ITGA3
0	0.627867	1.47512	0.336035	2	ENSG00000007384.11	RHBDF1
0	1.08808	1.98981	0.569916	2	ENSG00000007516.9	BAIAP3
0	0.963085	1.64692	0.741259	2	ENSG00000009950.11	MLXIPL
0	2.58986	4.29172	1.60296	2	ENSG00000010310.4	GIPR
0	0.782949	1.89333	0.257556	2	ENSG00000011028.9	MRC2
0	1.2632	2.15726	0.72407	2	ENSG00000012822.11	CALCOCO1
0	-2.38316	-2.98258	-0.725333	1	ENSG00000019186.5	CYP24A1
0	-1.43093	-1.91067	0.361224	1	ENSG00000023839.6	ABCC2
0	1.19832	1.95014	0.743952	2	ENSG00000026652.9	AGPAT4
0	1.51588	3.08419	0.613816	2	ENSG00000026751.12	SLAMF7
0	-1.95623	-2.47098	-0.587682	1	ENSG00000029534.15	ANK1
0	1.76354	1.87496	-0.197562	5	ENSG00000031081.6	ARHGAP31
0	-0.413886	-1.62356	-0.289718	1	ENSG00000035499.8	DEPDC1B
0	-1.94238	-1.90455	0.039164	1	ENSG00000049130.9	KITLG
0	-0.806051	-1.55132	-0.0367745	1	ENSG00000051825.10	MPHOSPH9
0	1.55314	2.38656	1.92705	3	ENSG00000055955.11	ITIH4
0	1.11722	1.86903	0.788948	2	ENSG00000061656.5	SPAG4
0	1.6523	2.80113	0.524826	2	ENSG00000062524.11	LTK
0	1.84695	2.08111	-1.67665	5	ENSG00000063438.12	AHRR
0	-1.20574	-1.47475	-0.432301	1	ENSG00000065183.11	WDR3
0	-1.22006	-1.61706	-1.01252	4	ENSG00000065328.12	MCM10
0	1.36399	2.14955	0.266918	2	ENSG00000066230.6	SLC9A3
0	1.21177	1.63711	0.195093	2	ENSG00000068971.9	PPP2R5B
0	2.91056	4.30187	1.10355	2	ENSG00000070190.8	DAPP1
0	-0.682748	-1.8114	-0.91748	4	ENSG00000072274.8	TFRC
0	-0.233289	-1.48739	-0.150697	1	ENSG00000072571.15	HMMR
0	-0.377789	-2.28124	-0.133515	1	ENSG00000078140.9	UBE2K
0	1.01898	1.86105	-0.0760609	2	ENSG00000078804.8	TP53INP2
0	-1.24107	-1.66516	-0.938397	4	ENSG00000079215.9	SLC1A3
0	1.08628	2.21864	1.3517	3	ENSG00000079263.14	SP140
0	2.15612	3.08997	0.921299	2	ENSG00000079393.16	DUSP13
0	-0.722836	-1.41659	-0.294761	1	ENSG00000080824.14	HSP90AA1
0	1.90153	2.85165	0.715462	2	ENSG00000081985.6	IL12RB2
0	-1.13638	-1.49587	-0.594274	1	ENSG00000082516.8	GEMIN5
0	-1.03946	-1.52402	-0.617145	1	ENSG00000085840.8	ORC1
0	-0.869848	-1.44883	-0.355409	1	ENSG00000086200.12	IPO11
0	0.909147	1.89207	0.676539	2	ENSG00000086730.12	LAT2
0	-0.571312	-1.49902	0.0595103	1	ENSG00000088325.11	TPX2
0	1.33134	2.90173	1.01952	2	ENSG00000088340.11	FER1L4
0	0.55556	2.00023	1.15617	3	ENSG00000089127.8	OAS1
0	1.48024	1.73601	0.750767	2	ENSG00000091592.11	NLRP1
0	0.994083	1.75359	0.189353	2	ENSG00000092096.10	SLC22A17
0	5.68545	8.15331	1.81199	2	ENSG00000096006.7	CRISP3
0	-0.761671	-1.65247	-0.291019	1	ENSG00000096384.15	HSP90AB1
0	2.8828	4.07786	1.3891	2	ENSG00000099869.6	IGF2-AS
0	-0.992916	-1.52295	-0.229205	1	ENSG00000099901.12	RANBP1
0	-1.58807	-2.47609	-1.58278	4	ENSG00000099994.10	SUSD2
0	-2.54675	-4.91017	-0.188218	1	ENSG00000099998.13	GGT5
0	0.811953	1.61978	0.2053	2	ENSG00000100106.15	TRIOBP
0	0.872218	2.71999	1.11143	2	ENSG00000100365.10	NCF4
0	-1.34979	-2.86668	0.032765	1	ENSG00000100867.10	DHRS2
0	0.770074	1.99625	0.834181	2	ENSG00000100918.8	REC8
0	-0.719568	-1.60472	-0.710546	4	ENSG00000101447.9	FAM83D
0	-0.713671	-1.44886	-0.274635	1	ENSG00000101868.6	POLA1
0	1.6228	2.78189	-0.336345	2	ENSG00000103888.11	KIAA1199
0	-0.804593	-1.46357	-0.995252	4	ENSG00000104356.6	POP1
0	1.05283	1.5577	0.986166	3	ENSG00000104419.10	NDRG1
0	-1.08423	-1.4956	-0.639312	1	ENSG00000104738.12	MCM4
0	1.40443	2.51064	1.11721	2	ENSG00000104826.7	LHB
0	-1.66726	-2.32036	-0.463826	1	ENSG00000105974.7	CAV1
0	1.33872	2.93218	1.67717	2	ENSG00000107147.7	KCNT1
0	1.10099	1.80047	-0.00868402	2	ENSG00000107738.15	C10orf54
0	-0.831726	-1.52248	-0.430693	1	ENSG00000108561.4	C1QBP
0	0.980646	1.72363	0.708041	2	ENSG00000108821.9	COL1A1
0	-1.19736	-1.63604	-0.743522	1	ENSG00000109084.9	TMEM97
0	-1.21771	-1.95817	0.596806	1	ENSG00000109511.6	ANXA10
0	-0.559101	-1.54773	-0.283385	1	ENSG00000109674.3	NEIL3
0	-0.524231	-1.57068	-0.249118	1	ENSG00000109805.5	NCAPG
0	-1.04296	-1.64907	-0.875295	4	ENSG00000109971.9	HSPA8
0	0.92778	1.71501	0.689704	2	ENSG00000110628.9	SLC22A18
0	-0.76294	-1.53937	-0.262454	1	ENSG00000111581.5	NUP107
0	-1.05866	-1.42054	-0.395572	1	ENSG00000112118.13	MCM3
0	-0.406405	-1.66739	-0.112082	1	ENSG00000112742.5	TTK
0	-0.43408	-1.5833	-0.329741	1	ENSG00000112984.7	KIF20A
0	1.03133	1.89509	0.374039	2	ENSG00000114626.13	ABTB1
0	-1.06781	-1.4042	-0.326327	1	ENSG00000115053.11	NCL
0	-1.07911	-1.7993	-0.485681	1	ENSG00000115541.6	HSPE1
0	-1.87947	-2.28537	-0.189398	1	ENSG00000116741.6	RGS2
0	1.88679	2.79326	1.03428	2	ENSG00000117226.7	GBP3
0	0.655452	1.70373	-0.0924329	2	ENSG00000117305.10	HMGCL
0	-0.687424	-1.44549	-0.677433	4	ENSG00000117399.9	CDC20
0	-0.412653	-1.5738	-0.0153469	1	ENSG00000117724.8	CENPF
0	-2.16825	-2.22427	-1.01427	1	ENSG00000117877.6	CD3EAP
0	-1.41189	-1.80768	-0.76646	1	ENSG00000118513.14	MYB
0	-0.827394	-1.47203	-0.416386	1	ENSG00000119969.10	HELLS
0	-5.63207	-5.32595	-0.619582	1	ENSG00000120337.7	TNFSF18
0	1.5851	2.40175	-0.143938	2	ENSG00000120738.7	EGR1
0	-0.720854	-1.61945	-0.100986	1	ENSG00000121211.3	MND1
0	0.860217	1.6288	0.835749	3	ENSG00000121310.12	ECHDC2
0	-0.842449	-2.01243	0.091003	1	ENSG00000121621.6	KIF18A
0	1.49639	2.05685	0.335963	2	ENSG00000122877.9	EGR2
0	1.61859	2.56159	0.664909	2	ENSG00000123342.11	MMP19
0	-0.874166	-1.61718	-0.179725	1	ENSG00000124207.12	CSE1L
0	1.01006	1.59275	0.0354929	2	ENSG00000124466.8	LYPD3
0	-0.405346	1.71409	-0.351911	2	ENSG00000124762.9	CDKN1A
0	-1.90351	-1.64277	-0.313038	1	ENSG00000124766.4	SOX4
0	2.66027	4.20346	0.972689	2	ENSG00000125503.8	PPP1R12C
0	-0.451298	-1.49579	-0.29815	1	ENSG00000126787.8	DLGAP5
0	-0.517104	-2.30883	-2.21044	4	ENSG00000126878.8	AIF1L
0	1.42805	1.8751	-0.337586	5	ENSG00000127220.5	ABHD8
0	0.732765	2.00847	0.69005	2	ENSG00000127415.8	IDUA
0	0.32529	2.24316	0.374347	2	ENSG00000127588.4	GNG13
0	1.52965	3.74223	0.310362	2	ENSG00000129226.9	CD68
0	1.01277	2.77672	0.534354	2	ENSG00000129946.6	SHC2
0	0.806456	1.7064	0.131658	2	ENSG00000131037.10	EPS8L1
0	-0.416636	-1.50271	-0.167837	1	ENSG00000131747.10	TOP2A
0	-1.09084	-1.44362	-0.870856	4	ENSG00000132646.6	PCNA
0	-0.865693	-1.57083	-0.0683946	1	ENSG00000133119.8	RFC3
0	-0.791265	-1.86872	-0.233433	1	ENSG00000134057.10	CCNB1
0	1.4262	2.16835	0.522199	2	ENSG00000134668.8	SPOCD1
0	1.29499	2.01698	-0.588139	5	ENSG00000134955.7	SLC37A2
0	1.03215	1.77596	0.426881	2	ENSG00000135114.8	OASL
0	3.00566	3.38898	2.75273	3	ENSG00000135502.12	SLC26A10
0	0.86623	1.76777	0.381522	2	ENSG00000135596.13	MICAL1
0	0.869777	2.06595	0.250562	2	ENSG00000136542.4	GALNT5
0	2.19879	3.30544	1.85488	2	ENSG00000136689.14	IL1RN
0	-1.035	-1.60226	-0.622387	1	ENSG00000136982.5	DSCC1
0	0.947978	2.69554	0.23508	2	ENSG00000137880.4	GCHFR
0	2.81176	2.75951	-0.354962	5	ENSG00000138061.7	CYP1B1
0	1.83173	2.91302	0.309739	2	ENSG00000138131.3	LOXL4
0	-0.885555	-1.6371	-0.142752	1	ENSG00000138180.11	CEP55
0	4.00443	2.54291	-0.772611	5	ENSG00000140465.9	CYP1A1
0	0.618405	1.49589	-0.165548	2	ENSG00000140564.6	FURIN
0	1.99367	4.351	1.73109	2	ENSG00000140678.12	ITGAX
0	-0.948238	-1.54226	-0.225151	1	ENSG00000140905.5	GCSH
0	0.771954	1.4152	-0.192685	2	ENSG00000140950.11	TLDC1
0	0.648023	1.7572	1.11867	3	ENSG00000142102.11	ATHL1
0	0.513819	1.67597	0.63264	2	ENSG00000142303.9	ADAMTS10
0	3.07232	3.73315	1.20243	2	ENSG00000142494.9	SLC47A1
0	1.13988	3.34311	0.178749	2	ENSG00000143369.10	ECM1
0	0.596046	1.837	-0.778278	5	ENSG00000143816.7	WNT9A
0	3.34618	3.43501	1.74002	2	ENSG00000143851.11	PTPN7
0	-0.871348	-1.7365	-0.497153	1	ENSG00000144381.12	HSPD1
0	1.03072	1.67395	1.1849	3	ENSG00000145020.10	AMT
0	0.578278	1.6908	0.441639	2	ENSG00000145217.9	SLC26A1
0	-1.06911	-1.49341	-0.195295	1	ENSG00000145220.9	LYAR
0	-0.699709	-1.57575	-0.292877	1	ENSG00000145386.5	CCNA2
0	0.229581	1.49049	0.465557	2	ENSG00000145476.11	CYP4V2
0	-1.70619	-1.56443	-0.752231	1	ENSG00000145632.10	PLK2
0	-0.858488	-1.82726	-0.358548	1	ENSG00000145703.11	IQGAP2
0	-1.18507	-1.74049	0.121847	1	ENSG00000146376.6	ARHGAP18
0	-0.785939	-1.64515	-0.00322586	1	ENSG00000148459.11	PDSS1
0	-1.69453	-1.88738	-0.538633	1	ENSG00000148680.11	HTR7
0	0.734084	1.57162	0.0011202	2	ENSG00000149564.7	ESAM
0	-1.3776	-2.15607	0.37314	1	ENSG00000150051.9	MKX
0	1.04832	2.10335	2.03291	3	ENSG00000152154.6	TMEM178A
0	-1.18511	-2.18783	-0.252173	1	ENSG00000152270.4	PDE3B
0	1.00814	2.25529	0.689374	2	ENSG00000152689.13	RASGRP3
0	1.57801	1.96663	0.738677	2	ENSG00000152784.11	PRDM8
0	0.766596	1.60538	0.134416	2	ENSG00000154035.6	C17orf103
0	-0.692344	-1.53772	-0.555324	1	ENSG00000156970.8	BUB1B
0	-0.308985	-1.56093	-0.147942	1	ENSG00000157456.3	CCNB2
0	1.91881	2.57398	1.36761	2	ENSG00000157613.6	CREB3L1
0	-0.793601	-1.56622	-0.707891	4	ENSG00000158164.6	TMSB15A
0	-1.44602	-1.75252	-0.388684	1	ENSG00000159176.9	CSRP1
0	2.12239	3.01041	0.228635	2	ENSG00000159307.14	SCUBE1
0	2.42642	3.56604	1.25372	2	ENSG00000161270.15	NPHS1
0	1.11279	2.09801	1.55377	3	ENSG00000161381.9	PLXDC1
0	0.685439	1.68887	0.365975	2	ENSG00000162069.10	CCDC64B
0	1.34267	1.79128	0.398703	2	ENSG00000162241.8	SLC25A45
0	1.42142	2.96155	0.431633	2	ENSG00000162458.8	FBLIM1
0	2.22709	3.16028	2.3386	3	ENSG00000162461.7	SLC25A34
0	1.87498	3.54866	1.31646	2	ENSG00000162645.8	GBP2
0	1.50861	2.58215	1.55856	3	ENSG00000162913.9	C1orf145
0	1.46389	1.52395	-0.185429	5	ENSG00000163659.8	TIPARP
0	-0.145089	-1.84529	0.251627	1	ENSG00000164104.7	HMGB2
0	-0.715396	-1.67914	-0.433733	1	ENSG00000164109.9	MAD2L1
0	2.19926	2.99786	0.686972	2	ENSG00000164418.15	GRIK2
0	-1.118	-1.49012	-0.281433	1	ENSG00000164687.6	FABP5
0	-2.36437	-2.51769	-2.11552	4	ENSG00000165490.8	C11orf82
0	0.673491	1.75197	-0.92156	5	ENSG00000165655.14	ZNF503
0	1.72783	2.09353	-0.00691496	2	ENSG00000166311.5	SMPD1
0	-1.01243	-1.48859	-0.539925	1	ENSG00000166508.13	MCM7
0	1.48105	2.35938	0.456454	2	ENSG00000166546.9	BEAN1
0	-0.935184	-1.79551	-0.128656	1	ENSG00000166582.5	CENPV
0	2.00466	2.87151	1.49526	2	ENSG00000166793.6	YPEL4
0	1.41024	2.00875	0.169142	2	ENSG00000166816.9	LDHD
0	0.893662	2.2696	0.599095	2	ENSG00000167244.13	IGF2
0	-0.69988	-1.45796	-0.452138	1	ENSG00000167325.10	RRM1
0	-0.0229559	-1.53492	0.545126	1	ENSG00000167355.3
0	-0.939786	-2.13982	0.573016	1	ENSG00000167359.8	OR51I1
0	0.601546	1.73922	0.606829	2	ENSG00000167608.7	TMC4
0	1.31489	1.86469	0.184889	2	ENSG00000167772.7	ANGPTL4
0	1.62968	2.91582	1.37793	2	ENSG00000167874.6	TMEM88
0	1.33372	2.07181	0.267122	2	ENSG00000168062.5	BATF2
0	1.78657	1.81051	0.00853694	5	ENSG00000168916.11	ZNF608
0	-1.11272	-2.25282	-0.292504	1	ENSG00000168918.9	INPP5D
0	-1.37323	-2.03493	0.321229	1	ENSG00000169126.11	ARMC4
0	1.60572	3.63182	0.363399	2	ENSG00000169442.4	CD52
0	0.71288	2.21182	-0.13381	2	ENSG00000169583.12	CLIC3
0	-0.460446	-1.54393	-0.216204	1	ENSG00000169679.10	BUB1
0	1.8742	3.06824	2.08562	3	ENSG00000169885.5	CALML6
0	-0.598858	-1.5253	-0.381435	1	ENSG00000170312.11	CDK1
0	0.9586	1.79132	0.387147	2	ENSG00000170345.5	FOS
0	0.5951	1.51996	0.511991	2	ENSG00000170581.9	STAT2
0	-1.52491	-2.49041	0.58745	1	ENSG00000171951.4	SCG2
0	0.733255	1.75732	0.604171	2	ENSG00000171992.8	SYNPO
0	0.849348	1.67791	0.433883	2	ENSG00000172037.9	LAMB2
0	1.00503	1.74956	0.440726	2	ENSG00000172348.10	RCAN2
0	0.899872	2.79085	0.921672	2	ENSG00000172508.6	CARNS1
0	-0.871406	-1.55606	-0.597661	1	ENSG00000174371.12	EXO1
0	-0.645748	-1.46715	-0.172279	1	ENSG00000175063.12	UBE2C
0	0.550203	2.30612	0.143437	2	ENSG00000175155.4	YPEL2
0	0.320743	1.5463	-0.148841	2	ENSG00000175315.2	CST6
0	-1.56459	-2.37664	0.130635	1	ENSG00000175745.7	NR2F1
0	2.02984	2.40723	1.15152	2	ENSG00000175899.10	A2M
0	-0.862884	-1.75422	-0.623069	1	ENSG00000176890.11	TYMS
0	0.636774	1.90209	0.310969	2	ENSG00000178038.12	ALS2CL
0	1.7982	3.69982	1.63419	2	ENSG00000179111.4	HES7
0	1.35917	2.51167	0.619139	2	ENSG00000179388.8	EGR3
0	-1.44969	-1.59821	-0.599447	1	ENSG00000181418.7	DDN
0	-1.45871	-2.55884	-0.422288	1	ENSG00000181609.5	OR52D1
0	0.989855	2.02274	0.285272	2	ENSG00000181652.14	ATG9B
0	1.26991	1.91484	0.617951	2	ENSG00000181804.10	SLC9A9
0	0.713523	1.7257	-0.0768662	2	ENSG00000182319.5
0	1.08246	1.92649	1.09024	3	ENSG00000182472.4	CAPN12
0	1.21799	1.50298	0.603793	2	ENSG00000182568.12	SATB1
0	1.05026	2.42779	0.16418	2	ENSG00000182795.12	C1orf116
0	1.18325	1.9414	1.34692	3	ENSG00000182796.8	TMEM198B
0	0.842163	1.56554	-0.17558	2	ENSG00000183111.7	ARHGEF37
0	-6.31402	-6.60229	-0.803905	1	ENSG00000183134.4	PTGDR2
0	-0.749767	-2.32284	-0.0342885	1	ENSG00000183199.6	HSP90AB3P
0	-0.914128	-1.45611	-0.21273	1	ENSG00000183527.7	PSMG1
0	1.05564	1.70005	-0.205132	2	ENSG00000184254.12	ALDH1A3
0	-1.78944	-1.53626	0.240232	1	ENSG00000184588.13	PDE4B
0	-0.450603	-1.55033	-0.514618	4	ENSG00000184661.9	CDCA2
0	-1.47365	-3.13109	-0.17342	1	ENSG00000184845.3	DRD1
0	1.74484	2.93313	1.09914	2	ENSG00000184925.7	LCN12
0	0.607357	1.88939	0.676531	2	ENSG00000185101.8	ANO9
0	1.43262	2.41582	0.198755	2	ENSG00000185507.15	IRF7
0	1.11128	1.98153	0.549629	2	ENSG00000185522.4	C11orf35
0	1.92674	2.48449	0.761261	2	ENSG00000186204.10	CYP4F12
0	-1.24791	-1.79609	-0.286325	1	ENSG00000186205.8	MARC1
0	-0.832089	-2.42587	-0.318039	1	ENSG00000186687.11	LYRM7
0	1.17483	2.1946	0.551492	2	ENSG00000186765.7	FSCN2
0	-0.640606	-1.6354	-0.738974	4	ENSG00000186871.5	ERCC6L
0	2.34078	2.93148	0.977777	2	ENSG00000187908.11	DMBT1
0	-0.463229	-1.643	0.0010143	1	ENSG00000188610.8	FAM72B
0	1.30195	2.45571	1.00658	2	ENSG00000188686.2	SCXA
0	0.952903	2.47988	0.720786	2	ENSG00000188747.4	NOXA1
0	1.27132	2.28675	0.42535	2	ENSG00000188833.5	ENTPD8
0	0.355049	1.4531	0.430868	2	ENSG00000189060.4	H1F0
0	1.13061	2.44091	0.276456	2	ENSG00000189433.5	GJB4
0	0.545487	2.24664	0.718172	2	ENSG00000196358.6	NTNG2
0	-1.31319	-1.87211	-0.545618	1	ENSG00000196418.8	ZNF124
0	1.0199	1.83178	1.1855	3	ENSG00000196436.7	NPIPB15
0	-2.07067	-2.38637	0.197036	1	ENSG00000196569.7	LAMA2
0	1.75549	2.66978	0.970024	2	ENSG00000196966.3	HIST1H3E
0	1.14382	1.92374	0.152941	2	ENSG00000197249.8	SERPINA1
0	0.75565	1.82991	-0.116011	2	ENSG00000197467.9	COL13A1
0	-0.979215	-1.95261	-0.278813	1	ENSG00000197472.10	ZNF695
0	0.692927	2.28453	0.738005	2	ENSG00000197558.7	SSPO
0	-0.553775	-1.53561	-0.621524	4	ENSG00000198039.7	ZNF273
0	1.63541	2.26967	1.06525	2	ENSG00000198520.6	C1orf228
0	1.28329	2.25223	1.38684	3	ENSG00000198727.2	MT-CYB
0	-1.57696	-1.70295	0.01863	1	ENSG00000198945.3	L3MBTL3
0	1.23936	2.00797	-0.0396298	2	ENSG00000203306.3
0	0.687709	1.83768	0.802587	2	ENSG00000204876.4
0	-0.840065	-2.13462	0.546693	1	ENSG00000205100.2	HSP90AA4P
0	0.906876	1.8277	0.198697	2	ENSG00000205413.3	SAMD9
0	0.8931	1.96764	0.702938	2	ENSG00000205517.8	RGL3
0	-0.643955	-2.56397	-0.284329	1	ENSG00000206228.4	HNRNPA1P4
0	-0.556073	-1.86467	-0.255219	1	ENSG00000213430.5	HSPD1P1
0	-1.56359	-3.48403	-1.14377	4	ENSG00000213707.2	HMGB1P10
0	0.795656	1.89926	1.05573	3	ENSG00000214021.11	TTLL3
0	0.932691	1.71671	0.639654	2	ENSG00000214176.5	PLEKHM1P
0	-5.72927	-6.67629	-3.38528	1	ENSG00000214736.3	TOMM6
0	-0.482732	-1.82231	0.316616	1	ENSG00000215784.4	FAM72D
0	-0.72221	-1.69306	-0.369998	1	ENSG00000224411.2
0	-0.868352	-1.64013	-0.168309	1	ENSG00000224837.1	GCSHP5
0	-1.04669	-1.75745	-0.077379	1	ENSG00000224861.1	YBX1P1
0	1.25883	2.04203	0.544021	2	ENSG00000225138.3
0	2.32394	5.21808	2.31262	2	ENSG00000225339.2
0	-1.66971	-5.11118	-1.08187	1	ENSG00000225356.2
0	-1.36609	-2.80976	-0.635084	1	ENSG00000225760.1	LINC00431
0	0.937405	2.29377	1.57832	3	ENSG00000226232.4
0	-1.50101	-1.84742	-0.480989	1	ENSG00000226887.3	ERVMER34-1
0	1.50298	1.8307	0.602121	2	ENSG00000230487.3	PSMG3-AS1
0	1.23597	1.75432	0.469494	2	ENSG00000230724.5	LINC01001
0	-0.904702	-2.45076	-0.958134	4	ENSG00000231023.2	LINC00326
0	0.882232	1.97966	0.684342	2	ENSG00000235609.4
0	-1.18802	-1.94647	-0.456506	1	ENSG00000235698.1	PA2G4P2
0	0.972542	2.31124	-0.632822	2	ENSG00000237149.4	ZNF503-AS2
0	1.34042	2.0974	0.752617	2	ENSG00000237683.5
0	-0.750406	-1.70794	-0.49163	1	ENSG00000240489.1	SETP14
0	0.834231	2.55898	1.90782	3	ENSG00000245532.4	NEAT1
0	2.25411	2.5595	1.37238	2	ENSG00000245954.2
0	1.52196	2.11027	1.48861	3	ENSG00000246640.1
0	-1.2998	-2.92317	-0.0239745	1	ENSG00000248424.1	OR51K1P
0	-0.697123	-2.22807	-0.370165	1	ENSG00000248578.1	NPM1P21
0	1.27245	2.31346	1.40952	3	ENSG00000253931.1
0	-0.626834	-1.80878	-1.00693	4	ENSG00000254093.4	PINX1
0	1.27479	2.35088	1.58584	3	ENSG00000254338.1
0	0.37093	1.99496	0.764646	2	ENSG00000254815.1
0	0.528487	1.97934	0.22476	2	ENSG00000255026.1
0	0.894901	2.35392	0.944011	2	ENSG00000255201.1
0	1.2833	1.82858	0.500629	2	ENSG00000256043.2	CTSO
0	-1.53687	-1.78298	0.586494	1	ENSG00000258077.2
0	-3.36792	-4.62781	-1.73274	1	ENSG00000259066.1
0	1.11143	2.17643	0.688058	2	ENSG00000259583.1
0	1.25483	2.15162	1.54571	3	ENSG00000260793.2
0	1.79014	2.34605	1.34899	2	ENSG00000262580.1
0	2.97109	3.27409	-0.667133	5	ENSG00000262769.1
0	1.50119	2.08187	0.66298	2	ENSG00000265666.1
0	1.13318	2.40524	0.926146	2	ENSG00000266714.2	MYO15B
0	-1.97619	-3.64414	-2.75406	4	ENSG00000266999.1
0	1.57563	2.426	0.872289	2	ENSG00000267121.1
0	1.33385	2.1878	0.0680122	2	ENSG00000267473.1
0	1.38949	2.7269	0.74352	2	ENSG00000268655.1
0	1.18098	1.67313	1.24263	3	ENSG00000272068.1
0	1.48201	1.93133	1.6417	3	ENSG00000272341.1
0	1.22044	1.97921	-0.162234	2	ENSG00000272482.1
0	0.709396	1.85867	-0.188945	2	ENSG00000272933.1
0	-1.44737	-2.34279	-1.69607	4	ENSG00000273079.1	GRIN2B

## Sheet: DEG_6dvs0_20220417
ensembl_gene_id_version	ensembl_gene_id_version_1	log2FoldChange	lfcSE	stat	pvalue	padj	lfc_binary	hgnc_symbol
ENSG00000070614.10	10333.7	-1.62489	0.140449	-4.44927	8.61644e-06	0.0076789	neg	NDST1
ENSG00000100889.7	5367.83	1.73261	0.133716	5.4788	4.28211e-08	9.92207e-05	pos	PCK2
ENSG00000101255.6	7696.12	2.41131	0.251348	5.61498	1.96584e-08	5.06118e-05	pos	TRIB3
ENSG00000126878.8	3926.55	-2.21044	0.269969	-4.48364	7.33814e-06	0.00680128	neg	AIF1L
ENSG00000128965.7	1680.17	2.19573	0.168413	7.09999	1.24762e-12	7.22715e-09	pos	CHAC1
ENSG00000130487.4	49.9505	4.28197	0.683634	4.80077	1.5806e-06	0.002289	pos	KLHDC7B
ENSG00000132640.10	4090.37	-2.22104	0.268864	-4.54147	5.58627e-06	0.00588361	neg	BTBD3
ENSG00000134548.5	175.044	3.68714	0.438892	6.12257	9.2078e-10	3.5559e-06	pos	C12orf39
ENSG00000135631.11	4523.31	-1.80554	0.140712	-5.72477	1.03577e-08	2.99997e-05	neg	RAB11FIP5
ENSG00000146592.12	735.403	1.88087	0.18828	4.67849	2.88991e-06	0.0037839	pos	CREB5
ENSG00000151012.9	18354.6	1.86628	0.130959	6.61492	3.71758e-11	1.7228e-07	pos	SLC7A11
ENSG00000153714.5	759.08	2.87138	0.256807	7.28712	3.16656e-13	2.44574e-09	pos	LURAP1L
ENSG00000166432.10	509.31	1.95435	0.192668	4.95334	7.2949e-07	0.00112687	pos	ZMAT1
ENSG00000168209.4	7427.13	1.80884	0.17524	4.61564	3.9189e-06	0.0047792	pos	DDIT4
ENSG00000170100.9	1357.34	-1.73111	0.156386	-4.67501	2.93946e-06	0.0037839	neg	ZNF778
ENSG00000170647.2	442.372	2.4556	0.240005	6.06488	1.3205e-09	4.37103e-06	pos	TMEM133
ENSG00000196668.3	963.663	1.93028	0.216279	4.3013	1.69799e-05	0.0136343	pos	LINC00173
ENSG00000197261.7	1565.3	1.78138	0.173403	4.50614	6.60163e-06	0.00655408	pos	C6orf141
ENSG00000197301.3	842.496	1.97731	0.212894	4.59058	4.42026e-06	0.00512109	pos
ENSG00000198744.5	137609	1.8372	0.20005	4.18494	2.85241e-05	0.0220311	pos
ENSG00000198804.2	1.22023e+06	1.836	0.183392	4.55851	5.1518e-06	0.0056844	pos	MT-CO1
ENSG00000204388.5	1319.7	-1.92941	0.206527	-4.50021	6.78857e-06	0.00655408	neg	HSPA1B
ENSG00000207765.1	384.383	9.49511	0.753433	11.2752	1.73959e-29	2.01541e-25	pos
ENSG00000207870.1	152.116	2.29023	0.32262	3.99922	6.35529e-05	0.0460183	pos	MIR221
ENSG00000210151.2	629.759	2.14677	0.265046	4.3267	1.51361e-05	0.0129896	pos	MT-TS1
ENSG00000237973.1	202225	2.181	0.290719	4.06232	4.85864e-05	0.036316	pos
ENSG00000241790.2	482.275	-4.51491	0.260937	-13.4703	2.3379e-41	5.41715e-37	neg	ENO1P4
ENSG00000245532.4	43316	1.90782	0.172292	5.26911	1.37087e-07	0.000244341	pos	NEAT1
ENSG00000251562.3	212725	1.95316	0.176733	5.3932	6.92139e-08	0.00014318	pos	MALAT1
ENSG00000262481.1	93.7827	3.05758	0.478485	4.3002	1.70642e-05	0.0136343	pos
ENSG00000266780.1	62.4029	-4.18983	0.592816	-5.38081	7.41511e-08	0.00014318	neg	MIR4444-1
ENSG00000270069.1	2270.07	1.98157	0.187912	5.22359	1.75483e-07	0.000290437	pos
